# Supplementary material for: Chemical Characterization and Evaluation of Antimicrobial Properties of the Wild Medicinal Mushroom Ganoderma lucidum Growing in Northern Moroccan Forests
Source: Life (Basel). 2023 May 19;13(5):1217. doi: 10.3390/life13051217 (PMC10223331; doi:10.3390/life13051217)
Supplement: Supplementary file 1 [file life-13-01217-s001.zip]

Archive with 1 entries (1 files):
- life-2343933-supplementary.pdf
